# Supplementary material for: PvE1 plays an essential role in regulating photoperiod sensitivity and flowering time in common bean
Source: Hortic Res. 2026 Jan 22;13(4):uhag021. doi: 10.1093/hr/uhag021 (PMC13098377; doi:10.1093/hr/uhag021)
Supplement: Web_Material_uhag021 [file web_material_uhag021.zip]

Archive with 2 entries (2 files):
- Suppl.fig.R2_YellowMarkedChanges.docx
- Supplementary tables_R1.xlsx
