# Supplementary material for: PvE1 plays an essential role in regulating photoperiod sensitivity and flowering time in common bean
Source: Hortic Res. 2026 Jan 22;13(4):uhag021. doi: 10.1093/hr/uhag021 (PMC13098377; doi:10.1093/hr/uhag021)
Supplement: Web_Material_uhag021 [file web_material_uhag021.zip › Supplementary tables_R1.xlsx]

## Sheet: Table S1_Primers
Table S1. Details of primer pairs used for sequencing, genotyping, and RT-PCR analysis.
Gene ID	Gene	Position (Phytozome V2.1) (Mb)	Marker type1	Forward primer	Reverse primer	Tm (ºC)	Enzyme	PHA1037 band (bp)	PHA0595 band (bp)
Phvul.009G203300	UDP-ARABINOPYRANOSE MUTASE 3	Chr.09: 30.84	Sequencing	GCACACAGACACAGACATCC	ACGGGTATCCACGGACAAAA	59		994
			Sequencing	TTAACGCCCTAGAGCAGCAT	TGAAAACACATTCCCAAGAGCA	59		1241
			dCAPS genotyping	GTTGTAGTCATCATTTTTCTTTTCTCTATC	GAAAACACATTCCCAAGAGCA	51	ClaI	158	129 + 29
			qRT-PCR	ACAGCTGCTTCTCATGGTCT	CACACATGGGAAAGAGGGTTC	59		139
Phvul.009G203400	MADS BOX PROTEIN, AGL- 8	Chr.09: 30.86	Sequencing	TGACTGGAATTCGTGTGGGA	AGTGTCACAGTGATCGGTCA	58		926
			Sequencing	TGTTTCCTCTTTCGTTCCCG	TTTGGGAAACTTGGGTGTGC	58		1469
			Sequencing	GAACTCATTGTCCCATCTCATGA	TGCAGAACACCAAATCCCTTC	58		1217
			Sequencing	TGGACTCTAGAACATGCAAAGC	TGTGACTAAAATGACTGCAGCA	56		1270
			Sequencing	TGCTGCAGTCATTTTAGTCACA	AACCCAAACACAAACAACACA	57		1457
			Sequencing	AGCTTTTCACAACTAATTCGGTCT	GGTACAAGGACTGAGGAGGC	59		1397
			Sequencing	ACTAGCAGCACAACAAGCAC	ACCCCAGATTCACAATTGCA	57		1301
			dCAPS genotyping	CAACACTCTCGCAAAGAAGG	TCCATTTCATCAGCTTGTCG	60	VspI	173	111 + 62
			qRT-PCR	GCCTCCTCAGTCCTTGTACC	CGACTTGGAGTTGTTGCACT	59		110
Phvul.009G203500	GALACTURONOSYLTRANSFERASE 11	Chr.09: 30.88	Sequencing	GCCGGCTCTTCTTCTCAATC	CACTCAGGTCAAGCTTCAACA	58		1101
			Sequencing	TGGGAGTCAAATTTGGTGGT	TGGTTGCAATCGAATGGTGT	57		1084
			Sequencing	ACCATTCAATCAAACATGCAGT	AGTGGTTGCAATGTCATAATGGA	57		1037
			Sequencing	CTGGGGATCCTGTGACCATG	ACTTTGCGGTCACATTTGCT	59		945
			Sequencing	GTGGATGGGCATTTGGTCTG	TGCTCCTCTAGTTGCTACAACT	59		876
			qRT-PCR	CTGCAACATCATTACCGCGA	TGCTCTGATAGTTGCCGTGA	59		140
Phvul.009G203600	Potato inhibitor I family	Chr.09: 30.89	Sequencing	TACAGCCGGCAATTTGTACG	AGACCATTGCCAAGGAAACA	58		647
			qRT-PCR	AGTTATTGCAAAGGTAAACGCTC	GCACAGTTAAAGCCTCCACT	58		109
Phvul.009G203700	RNA HELICASE	Chr.09: 30.89	Sequencing	CGTTCCGGCGTTGTTAGAAT	CCTCGCCACAACATGAACAA	59		1124
			Sequencing	ACTTGGCCTCGGTGACATTA	CAACAAGGCTTAGACGTGAGA	58		1369
			Sequencing	AAGAAGTAGACAGGATTTGCTT	GTTTCCCACTGCTCCTATGG	56		1232
			Sequencing	AGGCATGTCTTACTCTACGGG	GGCACCCTGATCAAGACCTA	59		1321
			Sequencing	TGTCTTCCTTGTGTCTGAGCA	GAGCCACATCCTCTCACTGT	59		1346
			Sequencing	AGAGCGTTGTTACACATGACA	AGACAGGCCTAAGACCATGC	58		1292
			Sequencing	ACCTCCTATATCTTACCACATGCA	ACTCATCAACTCCAGCCACA	59		1194
			Sequencing	AATTTGGTTATTTGATGGAGCC	TGAGCAGCACAGACCAAATG	57		986
			Sequencing	TTGAACAAATGGAAGGGCTT	TGGCACAGGAACCCAAACT	56		1327
			Sequencing	TGTGGCATGTGTGTTTTCGA	GCCAAGTCAGACAAGTTGCA	59		1374
			Sequencing	TTGCTTGCAGACATATCACA	GCTCCTACTACTTGCTACTGTG	60		1155
			qRT-PCR	GTCACAGGCAGTTTGGGTTC	GCCAAGTCAGACAAGTTGCA	59		150
Phvul.009G203800	Uncharacterized protein	Chr.09: 30.91	Sequencing	AGGGGCGTTAGAGAAGTCAA	GCATCATGGCGCTTGAGTTA	58		1494
			qRT-PCR	CTACGGCTCCTCTCTTCTCG	GCCAAACCTAAACCTGTGCT	60		84
Phvul.009G203900	Hypothetical protein	Chr.09: 30.91	Sequencing	TCTGGCTGTTTGGTGTTTGT	ACCATCATAGCTAAACATTTGGG	57		1276
			Sequencing	AAGGTGCCGTTACATTTTGT	CTTATTTTCCTAAGCCAGAAGAAA	56		1239
			Sequencing	AGCTAAGATGGTAGGACTTCATGA	ATAAACAAGCACATATAATGAGTCAT	58		1296
			qRT-PCR	GAAGGCCCTCTATCTGGTGG	TCTTCAGGTAATATGGGAAAAGCA	58		128
Phvul.009G204000	DOF ZINC FINGER PROTEIN DOF1.1	Chr.09: 30.93	Sequencing	TCTGCCCTTTTGATTGGAAA	CTTGCGCCTGATTATTCCCC	58		1225
			Sequencing	TCAAACAACGAAGCACTGGG	TGCATTTATCTGTTCCTAAAATTGA	57		1166
			qRT-PCR	CAACAACATCCTCGATACGACC	CGAACTCCTCATGATTCTGCTG	59		113
Phvul.009G204100	Protease IV [EC:3.4.21.-] (sppA)	Chr.09: 30.94	Sequencing	ACACATGGTAATAACGAATCTGA	TGGGTGTCGTGTATGCTCTT	56		1500
			Sequencing	AGTGTCAGTAGAATCTTGGCCA	TGATGTTCATGCACAAGTAGCT	59		1439
			Sequencing	TTGACATGACATGACTCACAA	AGTGGGTTGGGCTACAGATC	56		1272
			Sequencing	TGACACGGTAGACTTGAGCA	TGTGTCTTTCTGCTTCCCCT	59		1287
			Sequencing	TTCAGTGCAATCATTTTGAGTTGT	TTCTGTGGAAGGGTTTAAGAGAC	58		1200
			Sequencing	GCCAAGCTACAGTTGTTTCT	CGAGCTAGTTGATCACCTGC	57		1306
			Sequencing	TGAACCGCAAGTGGAAAGAA	AGGCACCTACTTCTCGTCAA	59		1237
			Sequencing	AGAAAGGGATGTTACCAGGCA	AAACTTCTCCGCAGTGATGC	59		1328
			Sequencing	GCATCAGGGAGCATTAGTCG	CTGCGGAAATTCATGCTCCA	59		1289
			Sequencing	TCTCCGAAACTAAACACCCCT	AGCTCCCATTGCCATGTAGT	59		1326
			Sequencing	GGAGAGAAATCCGGCTTTTGG	TACCAGTCCAAACCCTTCCC	60		1284
			Sequencing	AAGATGGAGGAGGTTGCACA	AACCCCTCCAAACCCAATGA	59		857
			qRT-PCR	GTTCGATTTCAAACCGGTTACC	TATCTGGCCACGAAGCTTCA	59		124
Phvul.009G204200	PPR repeat family (PPR_2)	Chr.09: 30.96	Sequencing	AGAGCGTTTGGTTGGTGTTT	CAGCACAAACACTCCACGAA	59		1276
			Sequencing	TGGTGGGAGGAATGTTGTTTC	TTCTTTCAACTGCCCTGCTC	58		1189
			Sequencing	TGCAGAGCTTGTATGGTGTAAAG	AGCATGATTACTTCCTTCCTCTGA	60		1141
			qRT-PCR	GATGTACGCGTGTTCTGAGAAT	CCGTCACCATCGTAGCAATATC	59		110
Phvul.009G204300	BASIC LEUCINE-ZIPPER 70-RELATED	Chr.09: 30.96	Sequencing	ACCCACGCATCAAACATAAGT	AGAAAACTCAGTGTGTACCTCCA	59		817
			qRT-PCR	AAACACTGAATCGCCAACTCTC	ATTCAGAGACCGCAACTTGAAG	60		123
Phvul.009G204400	Chromosome transmission fidelity protein 4 (WDHD1, CTF4)	Chr.09: 30.97	Sequencing	ACTATCACTCCCGCCAAGTT	GTCAAAAGCCAAGCCAGTGA	59		1390
			Sequencing	CAAATCAGGGAGCATGGTGG	GCTATTGTTGGCCCAGCTAC	59		1348
			Sequencing	CACCCTCATGTATCGCCCAT	CCTTGCTTGCATTCAACCCC	60		1281
			Sequencing	AACTTCCAATGTGCAGTGCTTT	CATGTCTCCCACCTTGTCCC	60		1217
			qRT-PCR	TCGAAGGGTGTGCTAAGATCAT	CCACACAAAATACCTTGCTTGC	60		133
			Sequencing	GGGAAAGCAGACAGGGGAAG	TGAGTTGCGCATTGTGTTGG	60		1212
Phvul.009G204500	GALACTURONOSYLTRANSFERASE 11	Chr.09: 30.99	Sequencing	GCCGGCTCTTCTTCTCAATC	CATGCGCCAATCACCACTC	60		1219
			Sequencing	TTGATGGTGTCGTGCAATGG	GGGTAAGAGGAAGTCGAATAGC	59		1599
			Sequencing	GCTATTCGACTTCCTCTTACCC	GTCCAACCTACCGATCCCAT	58		1367
			dCAPS genotyping	CAATGGAGGACTGAACCAAATTA	CAGCCCAAAAGGACGTTTTAT	58	MseI	199	178 + 21
			qRT-PCR	TGACCCCAGTGAATTCCAAGA	GGCATGGTGTAAAGCAGTCC	60		135
Phvul.009G204600	E1 protein	Chr.09: 31.04	Sequencing	GGATGTTGACAAGTTGTATGGC	GAAGGATGTGGATGTGAAGCA	58		974
			SCAR genotyping	AGACTTCGTGCGAAGAAGAGA	AAGGATGTGGATGTGAAGCAC	63		284	246
			qRT-PCR	CAACCCTGGAGATGAAAAGG	TCCATGGGTCATCGTAAAGC	60		164
Phvul.009G204700	conserved hypothetical protein	Chr.09: 31.06	Sequencing	AATCCCGTTTGTTTAGGCGT	TGCAGTTTCATTCTCATGGCA	59		1402
			Sequencing	TGGCTTCTGATCTCCATGCA	TGATGAGATGCAAGTTCCACT	59		1325
			dCAPS genotyping	GTATTGTGCAAAATAAAAAATTTA	TCATGCAATTTAACACCCAGA	51	DraI	131+23	154
			qRT-PCR	AGGATCAGACGGCTAGGTTC	TCTCATGGCATTTGTTTCCTCC	60		80
Phvul.001G193800	UBIQ	Chr.01: 45.3	qRT-PCR	TTACATGCGCTCTTGGACTG	CGAACACTTGGAGGCTTTTC	59		120
Phvul.004G046601	COL2	Chr.04: 5.65	qRT-PCR	TGACTCATCAAAAGCTGGTTTC	GGGACTACACCAACTTCCATTG	60		84
Phvul.001G097300	FTa1	Chr.01: 18.60	qRT-PCR	CAACTACTGGGGCTAGTTTCG	CCTCTGTCGATACTGTTGACG	57		113
Phvul.004G074700	FTa3	Chr.04: 12.83	qRT-PCR	CCTACAGTAACAGAGATGTCAGC	ACTAGGTCCCGTTGTTGCAG	60		209
Phvul.008G003800	FTb1	Chr.08: 0.35	qRT-PCR	GGACGCTTTACACTTTGGTCA	CCCTGATGTTGGTCTTGGAC	60		164
Phvul.008G003700	FTb2	Chr.08: 0.34	qRT-PCR	CAACAATATTGGCTCCGAAGT	CTGATTTGGATTTCCTGGACT	60		157
Phvul.001G097200	FTc	Chr.01: 18.58	qRT-PCR	CAAATGCAAGCTTTGGTAAGG	CAAATCTGGGGTGATGACAG	60		125
dCAPS: Derived Cleaved Amplified Polymorphic Sequence; SCAR: Sequence Characterized Amplified Region.
Primers were designed for all genes within the DTF9 interval for sequencing, genotyping, and expression analyses as part of the candidate gene screening.

## Sheet: Table S2_Sequence polimorphisms
Table S2. Sequence polymorphisms identified between the parental lines within the overlapping DTF9.4 and DTF9.5 QTL region (30.83–31.06 Mb). Only genes with detected polymorphisms are included. Gene identifiers correspond to the Phaseolus vulgaris reference genome v2.1 (Phytozome). Functional annotations and predicted variant effects are provided where available.
Gene	Genome localization	Function	SNP			InDel
			Reference Genome1	PHA1037	PHA0595	Reference Genome1	PHA1037	PHA0595	Gene Position
Phvul.009G203300	Chr09:30837690..30839716 forward	UDP-ARABINOPYRANOSE MUTASE 3	G	C	G				3' UTR region (at 80 bp downstream of the stop codon)
Phvul.009G203400	Chr09:30856874..30865960 forward	MADS BOX PROTEIN, AGL- 8				AA	AAA	AA	Intron 5 (at 609 bp from the start of the gene)
Phvul.009G204500	Chr09:30996109..31000138 reverse	GDP-fucose protein O-fucosyltransferase (O-FucT)	G	G	A				Exon 2 CDS Nonsynonymous SNP (R132K)
Phvul.009G204600	Chr09:31042517..31043039 reverse	E1 protein				AATTAATCGTTGAGGGAATCACAAACATAACCTCTATA	AATTAATCGTTGAGGGAATCACAAACATAACCTCTATA	GTCT	3' UTR region (at 29 bp downstream of the stop codon)
			TG	TG	GT				3' UTR region (at 32 bp downstream of the stop codon)
Phvul.009G204700	Chr09:31058994..31061373 reverse	conserved hypothetical protein	T	T	A				Intron 3 (at 9 bp from the start of the gene)
1Phytozome genome v2.1: Phaseolus vulgaris (Andean Peruvian accession G19833).
No polymorphisms affecting the coding sequence of PvE1 were detected.

## Sheet: Table S3  Summary of genes 
Table S3. Summary of annotated genes within the 223-kb DTF9.4/DTF9.5 interval on chromosome 9. Functional annotation, sequence polymorphisms detected between parental lines (PHA1037 vs. PHA0595), expression profile, and evidence for flowering time association are shown.
Gene ID (Pv v2.1)	Annotation / Putative function	Genomic sequence (bp)1	Sequenced region (bp) 2	Sequencing coverage (%)	Polymorphisms (Parents)	Expression data 3	Expression data 4	Evidence for flowering time association (Yes/No; putative function indicated in parentheses)
Phvul.009G203300	UDP-arabinopyranose mutase 3 (UAM3)	2026	2123	100	Yes (3′ UTR SNP in PHA1037)	Very low expression across all tissues (<1 FPKM)	Very low expression across all genotypes	No (cell wall biosynthesis)
Phvul.009G203400	MADS-box TF (AGL8-like)	9086	8881	97.7	Yes (intronic SNP in PHA1037)	Very high expression in developing seeds, pods, and flowers; moderate in roots and leaves	Very low expression across all genotypes except early parent	No (orthologs mainly implicated in floral and fruit development )
Phvul.009G203500	Fucosyltransferase	4505	5043	100	No	Moderate, ubiquitous expression (leaves, stems, roots, pods, seeds, nodules)	Low expression across all genotypes	No (homogalacturonan biosynthesis)
Phvul.009G203600	Inhibitor of trypsin and hageman factor-like	396	647	100	No	Very low expression, mainly in roots and nodules (<1 FPKM)	Very low expression across all genotypes	No (housekeeping/kinase-like function)
Phvul.009G203700	ATP-Dependent helicase HRQ1	12787	12757	99.7	No	Low, ubiquitous expression (weakly detected in leaves, stems, roots, pods, and seeds)	Very low expression across all genotypes	No (DNA repair under stress; tolerance to UV radiation and oxidative damage)
Phvul.009G203800	Glycosyltransferase	1338	1494	100	No	High expression in leaves, pods, and developing seeds	High expression across all genotypes	No (carbohydrate metabolism/cell wall biosynthesis)
Phvul.009G203900	Cytochrome P450 family	3490	3661	100	No	Strong expression in developing seeds; very low in other tissues	Very low expression across all genotypes	No (seed metabolism; cytochrome P450 function)
Phvul.009G204000	Pentatricopeptide repeat (PPR) protein	2157	2252	100	No	Moderate expression in leaves, flowers, pods, and seeds; low in roots and nodules	Low expression across all genotypes	No (mitochondrial/chloroplast function; RNA processing)
Phvul.009G204100	Zinc finger C2H2 protein	14333	14364	100	No	High expression in leaves; moderate in flowers and pods; low in roots, seeds, and nodules	High expression across all genotypes	No (general transcriptional regulation, stress responses)
Phvul.009G204200	Hypothetical protein	3311	3438	100	No	Moderate expression in leaves, minimal in other tissues	Low expression across all genotypes	No (hypothetical protein; no evidence of flowering-related function)
Phvul.009G204300	Ribosomal protein-related	567	817	100	No	Very low expression, weakly detected in expanding leaves	Very low expression across all genotypes	No (ribosomal protein; housekeeping function)
Phvul.009G204400	Uncharacterized protein	6045	6448	100	No	Moderate to high expression in stems, flowers, roots, and developing seeds	Very low expression across all genotypes	No (uncharacterized protein)
Phvul.009G204500	Fucosyltransferase-like	4029	4099	100	Yes (nonsynonymous SNP R132K in PHA0595)	Ubiquitous expression across leaves, stems, pods, seeds, roots, and nodules	Ubiquitous expression across all genotypes	No (cell wall biosynthesis, no link to flowering)
Phvul.009G204600 (PvE1)	B3 domain TF, homolog of soybean E1	522	982	100	Yes (3′ UTR deletion + SNP in PHA0595)	Not detected in PvGEA atlas	Circadian and LD-specific expression in leaves	Yes (homolog of soybean E1 that regulates flowering and photoperiod response)
Phvul.009G204700	Hypothetical protein	2379	2560	100	Yes (intronic SNP in PHA0595)	Very low expression across tissues, with weak signals in pods and hydrated seeds	Very low expression across all genotypes	No (no evidence of flowering-related function)
1 Genomic sequence (bp): total annotated length of the gene in the reference genome v2.1: Phaseolus vulgaris (Andean Peruvian accession G19833).
2 Sequenced region (bp): actual length sequenced in this study, including exons, introns, and 5′ and 3′ untranslated regions (UTRs).
3 Expression data obtained from the Common Bean Gene Expression Atlas (Pv GEA; http://plantgrn.noble.org/PvGEA/)
4 Expression data obtained in expanded leaves in this study

## Sheet: Table S4_NILs genotypes 
Table S4. Genotypic profiles of six near-isogenic lines (NILs) derived from RHL026 and RHL076 across the DTF9 region on chromosome Pv09. Both RHLs carried a residual heterozygous segment spanning the five candidate genes while being otherwise homozygous genome-wide (see Supplemental Fig. S4). One heterozygous plant per RHL was selfed, and progeny were subjected to marker-assisted selection (MAS) …
NIL	Phvul.009G203300	Phvul.009G203400	Phvul.009G204500	PvE1 (Phvul.009G204600)	Phvul.009G204700
NIL026-e1
NIL026-E1
NIL026-het
NIL076-e1
NIL076-E1
NIL076-het
Color legend: orange: codominant marker - homozygous for PHA1037 allele, dark green: codominant marker - homozygous for PHA0595 allele, yellow: codominant marker - heterozygous genotype.

## Sheet: Table S5_Exp. conditions
Table S5. Environmental and experimental details of the trials conducted to evaluate flowering time in common bean genotypes.
Essay	Sowing date	Hours of light at sowing date	Conditions	Genotypes evaluated
LD_2020	2020-06-10	15:13:06	Natural LD glasshouse conditions	NILs 026: e1, E1, het and NILs 076: e1, E1, het
LD_2021	2021-11-12	09:53:47	Natural photoperiod extended to 14 h with 40 LUMINARIA OVNI 100W SUNLIKE (200 μmol/m2/s )	NILs 026: e1, E1, het and parents (PHA0595 and PHA1037)
LD_2022	2022-09-13	12:51:12	Natural photoperiod extended to 16 h with 40 LUMINARIA OVNI 100W SUNLIKE (200 μmol/m2/s )	NILs 026 e1and E1 and parents, Germplasm panel
SD_2022	2022-10-04	11:40:16	Natural SD glasshouse conditions	NILs 026 e1 and E1 and parents, Germplasm panel
LD_2023	2023-04-04	LED lights	Environment chambers photoperiod of 16 h with Led Panel 720W RealSun + FAR-RED (568.4 μmol/m2/s (50 cm); 332.4 μmol/m2/s(100cm))	NILs 026 e1 and E1 and parents
SD_2023	2023-10-10	LED lights	Environment chambers photoperiod of 8 h with Led Panel 720W RealSun + FAR-RED (568.4 μmol/m2/s (50 cm); 332.4 μmol/m2/s(100cm))	NILs 026 e1 and E1 and parents
Hours of light indicate day length at sowing date; experimental photoperiod conditions are described in the ‘Conditions’ column.

## Sheet: Table S6_Means
Table S6. Phenotypic analysis of near-isogenic lines (NILs) carrying different PvE1 alleles in PvCOL2/col2 genetic backgrounds. Mean phenotypic values ± standard errors are provided for the two parents and the NILs across all environments tested .
Essay	Genotype	N	DTF			DTIP			DTMP			DTDP			NNF			RLE			TPH			Soil-Cot			Cot-Node 1			Node 1-2			Node 2-3			Node 3-4			Soil-Node 4			Node 1-4
LD2020	NIL026-E1	60	89.2821	±	1.09406	109.462	±	2.96	134.026	±	1.16487	151.568	±	1.78
	NIL026-het	46	77.6562	±	1.05648	99.75	±	1.14916	121.25	±	1.52797	136.906	±	2.10479
	NIL026-e1	117	60.0513	±	1.34	76.9316	±	2.33	91.2393	±	2.21	115.231	±	1.77
	NIL076-E1	48	106.138	±	1.55263	124.966	±	0.946191	149.448	±	0.352982	159.793	±	0.916971
	NIL076-het	36	106	±	1.41335	124.366	±	0.97952	149.512	±	0.377931	157.927	±	0.748486
	NIL076-e1	102	103.05	±	0.670722	121.35	±	0.941094	148.15	±	1.02412	156.95	±	1.28037
LD2021	NIL026-E1	177	55.8192	±	0.92	72.9831	±	0.98	90.2938	±	0.279909	96.5486	±	0.45019	13.9548	±	0.144186	12.9203	±	0.127786	1692	±	17.7	40.1	±	0.56	32.02	±	0.49	43.02	±	1.01	59.33	±	1.33	109.18	±	1.89	294.33	±	3.28	203.05	±	1.33
	NIL026-het	72	49.1972	±	0.428174	65.662	±	0.593479	84.4366	±	0.758679	93.507	±	0.759001	12	±	0.197858	11.4069	±	0.189806	1362	±	16.3	40	±	1.55	31.9	±	0.6	41.44	±	1.66	52.9	±	1.09	89.85	±	0.56	261.72	±	0.56	186.53	±	1.09
	NIL026-e1	190	39.709	±	0.85	59.6931	±	0.81	75.6085	±	0.317729	90.4921	±	0.89	7.57672	±	0.21	9.90847	±	0.131483	1278	±	19.49	34.2	±	0.74	25.99	±	0.6	35.01	±	2.1	46.53	±	1.87	89.29	±	2.23	252.07	±	2.23	185.69	±	1.87
	PHA0595	10	36.1667	±	0.600925	53.5	±	0.428174	70.8333	±	0.477261	86.8333	±	0.477261	6	±	0.05	7.15	±	0.15	705	±	16	44.9	±	1.07	34.78	±	0.62	45.78	±	0.22	54.11	±	0.11	73.67	±	0.67	229	±	0.67	182.14	±	0.11
	PHA1037	7	200	±	0	200	±	0	200	±	0	200	±	0	NE			9	±	0.267261	1635	±	57.7	62.5	±	7.22	42	±	2.35	88	±	6.67	99	±	0.58	124	±	5.2	367.2	±	5.2	303.4	±	0.58
LD2022	NIL026-E1	114	92.89	±	0.34	116.54	±	0.72							13.35	±	0.09				1612.72	±	8.82
	NIL026-e1	132	49.75	±	0.32	67.78	±	0.51							8.5	±	0.13				1328.93	±	14.75
	PHA0595	19	35.74	±	0.15	54.53	±	0.26							6.53	±	0.19				864.74	±	26.36
	PHA1037	20	200	±	0	200	±	0							NE						1737.5	±	38.45
SD2022	NIL026-E1	199	40.66	±	0.44	62.86	±	0.09							5.92	±	0.03				824.27	±	14.84
	NIL026-e1	197	39.11	±	0.16	58.82	±	0.11							5.95	±	0.05				931.88	±	11.94
	PHA0595	20	37.6	±	0.22	58	±	0.1							5.8	±	0.17				582.75	±	17.22
	PHA1037	20	41.5	±	0.53	61.4	±	0.47							6.2	±	0.16				1280.1	±	19.35
LD2023	NIL026-E1	20	66.2	±	1.6	77.9	±	0.57							12.64	±	0.17
	NIL026-e1	27	41.78	±	0.22	61.74	±	0.88							8.42	±	0.75
	PHA0595	29	37	±	0.37	57	±	0.19							6.8	±	0.09
	PHA1037	30	200	±	0	200	±	0							NE
SD2023	NIL026-E1	20	47	±	0.44	67.86	±	0.2							6	±	0.02
	NIL026-e1	20	43	±	0.16	60.82	±	0.11							5.95	±	0.01
	PHA0595	20	38	±	0.22	58	±	0.3							5.2	±	0.07
	PHA1037	20	49	±	0.53	61.4	±	0.47							6.4	±	0.26
NE not evaluated (PHA1037 did not flower).
DTF: Days to flowering. DTIP: Days to immature pod. DTMP: Days to mature pod. DTDP: Days to dry pod. NNF: Number of nodes of first flower. RLE: Ratio of leaves expanded. TPH: Total plant height (in mm). Distances between pairs of node (in mm): Soil-cot: from soil to the cotyledonary node, Cot-Node 1: from cotyledonary node to first node, Node 1-2: from first node to second node, Node 2-3: from se…

## Sheet: Table S7_Germplasm panel
Table S7. Haplotype E1 classification and genotypic information for 139 common bean accessions carrying non-functional PvCOL2 alleles. Days to flowering (DTF), Photoperiod Response Index (PRI), and Photoperiod Response Classification (PRC) were assessed under natural long-day (LD2022) and short-day (SD2022) greenhouse conditions in Pontevedra, Spain(see Table S5 for environmental conditions).
Accession	Country	Biological status	Gene pool 1	Common name	COL2 mutation2	E1 mutation	E1 Haplotype	Growth habit 3	DTF LD	DTF SD	PRI4	PRC5
PHA-0595	Spain	Cultivar	A	Bolita	Stop, C66*	34 pb deletion	3	2	37	38	-1	1
PHA-0084	Portugal	Landrace	A		Stop, C66*	34 pb deletion	3	1	42	51	-9	1
PHA-0468	Spain	Landrace	A	Pinta de Leon	Stop, C66*	34 pb deletion	3	4	30	40	-10	1
PHA-0822	Colombia	Breeding line	A	BRB26	Stop, C66*	34 pb deletion	3	1	26	34	-8	1
PHA-1636	Peru	Landrace	A	Tingo Maria 946	Stop, C66*	2 SNPs	2	4	51	55	-4	1
PHA-2392	Mexico	Landrace	A	Jamapa	Stop, C66*	2 SNPs	2	2	43	47	-4	1
PHA-1874	Lebanon	Landrace	M		Stop, C66*	2 SNPs	2	1	41	43	-2	1
PHA-1538	Bulgaria	Landrace	M	Samokov3	Stop, C66*	2 SNPs	2	2	47	48	-1	1
PHA-2284	Spain	Landrace	M		Stop, C66*	2 SNPs	2	1	44	45	-1	1
PHA-1510	Chile	Landrace	A		Stop, C66*	2 SNPs	2	3	59	57	2	1
PHA-2296	Spain	Landrace	A	Faba	Stop, C66*	2 SNPs	2	4	53	51	2	1
PHA-2724	Chile	Landrace	A		Stop, C66*	2 SNPs	2	4	45	39.5	5.5	2
PHA-0078	Portugal	Landrace	A	Feijao branco	Stop, C66*	2 SNPs	2	4	44	36	8	2
PHA-1864	Bulgaria	Landrace	A		Stop, C66*	2 SNPs	2	1	53	33	20	4
PHA-0480	Spain	Landrace	A	Pinta alavesa	Stop, C66*	WT	1	1	54	47	7	2
PHA-0578	Spain	Landrace	A		Stop, C66*	WT	1	1	53	44	9	2
PHA-0479	Spain	Landrace	A		Stop, C66*	WT	1	1	52	46	6	2
PHA-1646	Guatemala	Landrace	A	Piligue	Stop, C66*	WT	1	1	38	34	4	2
PHA-0683	Portugal	Landrace	A	Feijão Manteca jaspeada	Stop, C66*	WT	1	1	45	40	5	2
PHA-1521	Chile	Landrace	A	Horoz Fasulyesi	Stop, C66*	WT	1	2	77	72	5	2
PHA-0943	Peru	Breeding line	A	Canario2000	Stop, C66*	WT	1	1	36	30	6	2
PHA-2300	Spain	Landrace	A	Alubia verde	Stop, C66*	WT	1	4	43	35	8	2
PHA-0393	Spain	Landrace	A		Stop, C66*	WT	1	1	55	46	9	2
PHA-1763	Mexico	Landrace	A	Canario	Stop, C66*	WT	1	1	45	36	9	2
PHA-2462	Serbia	Landrace	A		Stop, C66*	WT	1	2	66	57	9	2
PHA-1666	Chile	Landrace	A	Borros 1502	Stop, C66*	WT	1	3	77.5833	67.9	9.68333	2
PHA-1635	Peru	Landrace	A	Huasca Huallaga Colorado	Stop, C66*	WT	1	4	67	57	10	2
PHA-1678	Costa Rica	Landrace	A	Huevo de Gallo	Stop, C66*	WT	1	1	43	33	10	2
PHA-0532	Spain	Landrace	A	Judia	Stop, C66*	WT	1	1	44	33	11	3
PHA-0786	Colombia	Breeding line	A		Stop, C66*	WT	1	1	49	38	11	3
PHA-2269	Slovakia	Landrace	A	Beloruske Polni	Stop, C66*	WT	1	1	52	41	11	3
PHA-0327	Spain	Landrace	A		Stop, C66*	WT	1	1	56	44	12	3
PHA-0844	Colombia	Cultivar	A	Calima, Diacol Calima, Lyamungu 90	Stop, C66*	WT	1	1	45	32	13	3
PHA-1705	Peru	Landrace	A		Stop, C66*	WT	1	2	54	40	14	3
PHA-2384	Brazil	Landrace	M	Chimbolo	Stop, C66*	WT	1	2	54	40	14	3
PHA-1867	France	Landrace	A	Canieu	Stop, C66*	WT	1	1	58	43	15	3
PHA-1875	Bolivia	Cultivar	A	Manteca	Stop, C66*	WT	1	1	50.1111	34	16.1111	3
PHA-2465	Mexico	Landrace	A	Canario Type Bush	Stop, C66*	WT	1	1	52	35	17	3
PHA-1959	Brazil	Landrace	A	EEP558 Jalo	Stop, C66*	WT	1	2	65	46	19	3
PHA-2459	Peru	Landrace	A	Frejol Sangre de Toro	Stop, C66*	WT	1	1	54.625	34	20.625	4
PHA-2411	Mexico	Landrace	A	Cacahuate	Stop, C66*	WT	1	2	58.25	37	21.25	4
PHA-2047	Brazil	Landrace	M	Bagajo Tipo I	Stop, C66*	WT	1	1	53	31	22	4
PHA-2421	Mexico	Landrace	A	Argentino	Stop, C66*	WT	1	4	61.75	39	22.75	4
PHA-1684	Colombia	Landrace	A	Diacol Nima	Stop, C66*	WT	1	1	67	44	23	4
PHA-1201	Turkey	Landrace	A	Horoz Fasulyesi	Stop, C66*	WT	1	1	68	39	29	4
PHA-2225	Hungary	Landrace	A	Iregi Wisconsin	Stop, C66*	WT	1	1	76	47	29	4
PHA-2430	Colombia	Cultivar	A	Ica Tundama	Stop, C66*	WT	1	2	82.1667	47	35.1667	4
PHA-2676	Brazil	Landrace	A	Favinha Ou Lavandeira	Stop, C66*	WT	1	2	75	38	37	4
PHA-2438	Peru	Landrace	A	Chaucha Chuga	Stop, C66*	WT	1	2	91.0278	45.5	45.5278	5
PHA-2219	Croatia	Landrace	A	Saxa	Stop, C66*	WT	1	1	88.5	33	55.5	5
PHA-1483	Bolivia	Landrace	A		Stop, C66*	WT	1	4	143	45	98	7
PHA-2387	Mexico	Landrace	M	Negro	frameshift, H122	127* FRAMESHIFT	4	2	49	62	-13	1
PHA-2524	Portugal	Landrace	M	Feijão Kentucky Wonder	frameshift, H122	2 SNPs	2	4	39	38	1	1
PHA-2563	Honduras	Landrace	M	Honduras35, Ouro Negro	frameshift, H122	2 SNPs	2	2	46	48	-2	1
PHA-1917	Italy	Landrace	M		frameshift, H122	2 SNPs	2	4	41	46	-5	1
PHA-2566	Mexico	Cultivar	M	Bayo Madero	frameshift, H122	2 SNPs	2	3	68	72	-4	1
PHA-2401	Mexico	Landrace	M	Jamapa	frameshift, H122	2 SNPs	2	2	42	47	-5	1
PHA-2443	United States	Cultivar	M	Gr-364, Holberg, Nd 364	frameshift, H122	2 SNPs	2	3	41	47	-6	1
PHA-2450	Colombia	Cultivar	M	BAT477	frameshift, H122	2 SNPs	2	3	61	65	-4	1
PHA-1877	Brazil	Landrace	M	Rim De Porco Or Manteiga	frameshift, H122	2 SNPs	2	2	60	66	-6	1
PHA-2410	Brazil	Landrace	M	Bico De Ouro	frameshift, H122	2 SNPs	2	2	48	54	-6	1
PHA-1633	Costa Rica	Landrace	M		frameshift, H122	2 SNPs	2	2	36	41	-5	1
PHA-1687	Honduras	Landrace	M		frameshift, H122	2 SNPs	2	2	48	53	-5	1
PHA-1697	Costa Rica	Landrace	M	Rico	frameshift, H122	2 SNPs	2	2	44	49	-5	1
PHA-2030	Brazil	Landrace	M		frameshift, H122	2 SNPs	2	2	39	44	-5	1
PHA-1694	Nicaragua	Landrace	M	Frijol Chile	frameshift, H122	2 SNPs	2	3	41	45	-4	1
PHA-2652	Brazil	Landrace	M		frameshift, H122	2 SNPs	2	3	40	44	-4	1
PHA-1712	Honduras	Landrace	M		frameshift, H122	2 SNPs	2	2	43	46	-3	1
PHA-2266	Hungary	Landrace	M	Gyongybab Ii	frameshift, H122	2 SNPs	2	4	39	42	-3	1
PHA-2424	United States	Cultivar	M	N.Y. 2114-12, U.S. 2114-12	frameshift, H122	2 SNPs	2	2	38	41	-3	1
PHA-2560	Colombia	Cultivar	M	BAT93	frameshift, H122	2 SNPs	2	3	40	43	-3	1
PHA-2651	Mexico	Landrace	M	Abolado	frameshift, H122	2 SNPs	2	3	41	44	-3	1
PHA-1674	Chile	Landrace	M	No.20	frameshift, H122	2 SNPs	2	2	45	47	-2	1
PHA-1686	Honduras	Landrace	M	Rojo	frameshift, H122	2 SNPs	2	2	47	49	-2	1
PHA-1785	Mexico	Landrace	M	Negro Costeño	frameshift, H122	2 SNPs	2	2	39	41	-2	1
PHA-2414	United States	Cultivar	M	Gloria	frameshift, H122	2 SNPs	2	1	39	41	-2	1
PHA-1677	Costa Rica	Landrace	M	Bayo claro	frameshift, H122	2 SNPs	2	2	49	50	-1	1
PHA-1690	Guatemala	Landrace	M		frameshift, H122	2 SNPs	2	4	41	41	0	1
PHA-2565	Brazil	Cultivar	M	Apore	frameshift, H122	2 SNPs	2	2	43	43	0	1
PHA-1701	Guatemala	Landrace	M	Negro Del Suelo	frameshift, H122	2 SNPs	2	2	43	42	1	1
PHA-1760	Mexico	Landrace	M		frameshift, H122	2 SNPs	2	2	53	52	1	1
PHA-2446	Colombia	Landrace	M	Nod-125_Nn	frameshift, H122	2 SNPs	2	1	52	51	1	1
PHA-1716	Costa Rica	Landrace	M	Porrillo-1	frameshift, H122	2 SNPs	2	2	51	49	2	1
PHA-2394	Costa Rica	Breeding Line	M	Nep Bayo 22	frameshift, H122	2 SNPs	2	2	47	44	3	1
PHA-1679	Costa Rica	Landrace	M	Criollo blanco No. 2	frameshift, H122	2 SNPs	2	3	49	45	4	2
PHA-1645	Guatemala	Landrace	M		frameshift, H122	2 SNPs	2	2	47	42	5	2
PHA-1653	Colombia	Landrace	M		frameshift, H122	2 SNPs	2	2	58	53	5	2
PHA-1681	Costa Rica	Landrace	M	Negro	frameshift, H122	2 SNPs	2	2	52	47	5	2
PHA-1762	Mexico	Landrace	M	Negro	frameshift, H122	2 SNPs	2	2	48	43	5	2
PHA-2391	Mexico	Landrace	M	Apetito	frameshift, H122	2 SNPs	2	4	65	60	5	2
PHA-2397	Colombia	Cultivar	M	Ica Tui	frameshift, H122	2 SNPs	2	2	51	46	5	2
PHA-2439	Mexico	Landrace	M	Gato	frameshift, H122	2 SNPs	2	2	38	33	5	2
PHA-1673	Mexico	Landrace	A	Chiapas-4-A	frameshift, H122	2 SNPs	2	3	64	58	6	2
PHA-1715	Costa Rica	Landrace	M	Mex-27-N	frameshift, H122	2 SNPs	2	2	58	52	6	2
PHA-2386	Mexico	Landrace	M	Negro de suelo	frameshift, H122	2 SNPs	2	4	46	40	6	2
PHA-2406	Honduras	Cultivar	M	Honduras 46	frameshift, H122	2 SNPs	2	3	48	42	6	2
PHA-2422	Mexico	Landrace	M	Negro de Mata	frameshift, H122	2 SNPs	2	2	51.5	45	6.5	2
PHA-0231	Spain	Landrace	A		frameshift, H122	2 SNPs	2	1	55	48	7	2
PHA-0686	Grecia	Landrace	M		frameshift, H122	2 SNPs	2	2	44	37	7	2
PHA-1761	Mexico	Landrace	M		frameshift, H122	2 SNPs	2	2	52	45	7	2
PHA-1685	Honduras	Landrace	M	Vaina Blanca	frameshift, H122	2 SNPs	2	3	50	42	8	2
PHA-1695	Honduras	Landrace	M	Negro	frameshift, H122	2 SNPs	2	2	54	46	8	2
PHA-0951	Colombia	Landrace	M	Sangile	frameshift, H122	2 SNPs	2	4	61	52.5	8.5	2
PHA-1726	Ecuador	Landrace	M	Frijol Blanco Chico	frameshift, H122	2 SNPs	2	3	49.6667	40	9.66667	2
PHA-1794	Ecuador	Landrace	M	Blanco	frameshift, H122	2 SNPs	2	4	70	57	13	3
PHA-2417	Brazil	Landrace	M	Preto Uberabinha	frameshift, H122	2 SNPs	2	2	65.3333	52	13.3333	3
PHA-1751	Guatemala	Landrace	M		frameshift, H122	2 SNPs	2	2	51	37	14	3
PHA-1658	Colombia	Landrace	M	Pirolo	frameshift, H122	2 SNPs	2	2	62	46	16	3
PHA-0776	Argentina	Landrace	M		frameshift, H122	2 SNPs	2	4	54	37	17	3
PHA-1688	Honduras	Landrace	M	Talete	frameshift, H122	2 SNPs	2	2	52	35	17	3
PHA-2418	Puerto Rico	Landrace	M	Pr-70-15r-55	frameshift, H122	2 SNPs	2	2	63.375	46	17.375	3
PHA-2436	Dominican Republic	Landrace	M	San Cristobal 83	frameshift, H122	2 SNPs	2	3	57.3333	39	18.3333	3
PHA-1652	Colombia	Landrace	M	Venadito	frameshift, H122	2 SNPs	2	2	65	46	19	3
PHA-2400	El Salvador	Cultivar	M	Porrillo Sintetico	frameshift, H122	2 SNPs	2	3	63.125	44	19.125	3
PHA-1659	Ukraine	Landrace	M	Bomba	frameshift, H122	2 SNPs	2	2	55	35	20	4
PHA-2388	Mexico	Landrace	M	Quereteno	frameshift, H122	2 SNPs	2	3	58	34.5	23.5	4
PHA-2405	Venezuela	Cultivar	M	Cubagua, S-31	frameshift, H122	2 SNPs	2	2	65	40	25	4
PHA-1702	Mexico	Landrace	M	Santanero	frameshift, H122	2 SNPs	2	3	63	37	26	4
PHA-1866	Bolivia	Landrace	M	Mulato	frameshift, H122	2 SNPs	2	3	73.7083	47	26.7083	4
PHA-1680	Costa Rica	Landrace	M	Rojo	frameshift, H122	2 SNPs	2	3	71.0625	44	27.0625	4
PHA-1706	Honduras	Landrace	M	Col. No. 20713	frameshift, H122	2 SNPs	2	2	72	44	28	4
PHA-1672	Colombia	Landrace	M	CCGB-44	frameshift, H122	2 SNPs	2	3	65	34	31	4
PHA-2409	Brazil	Landrace	M	Rio Tibagi	frameshift, H122	2 SNPs	2	2	78.625	46	32.625	4
PHA-2383	Mexico	Landrace	M	N203	frameshift, H122	2 SNPs	2	4	78	39	39	4
PHA-1654	Mexico	Landrace	M		frameshift, H122	WT	1	1	39	32	7	2
PHA-2441	Brazil	Breeding Line	M	Hf 465-63-1 (Nuevo Tipo)	frameshift, H122	WT	1	1	53	45	8	2
PHA-2681	Brazil	Landrace	M	Mulatinho Gordo	frameshift, H122	WT	1	1	52.75	35	17.75	3
PHA-2723	Chile	Landrace	M		frameshift, H122	WT	1	4	53.75	35.5	18.25	3
PHA-2043	Egypt	Cultivar	A	Gyza 6	Deleted	WT	1	1	51	43	8	2
PHA-0847	United States	Cultivar	A	Tendergreen No.32304	Deleted	WT	1	1	44	35	9	2
PHA-2570	Germany	Cultivar	A	Midas	Deleted	WT	1	1	45	36	9	2
PHA-2064	Syrian Arab Republic	Landrace	A		Deleted	WT	1	1	43	33	10	2
PHA-2468	Spain	Landrace	A		Deleted	WT	1	2	45	35	10	2
PHA-0283	Spain	Landrace	A		Deleted	WT	1	4	58	45	13	3
PHA-2431	United States	Cultivar	A	Bush Blue Lake 274	Deleted	WT	1	1	52	39	13	3
PHA-1969	Bolivia	Landrace	A	Cuarenton	Deleted	WT	1	1	65	49	16	3
PHA-2023	Lebanon	Landrace	A	C 1	Deleted	WT	1	1	54	37	17	3
PHA-1970	Bolivia	Landrace	A	Mairana	Deleted	WT	1	2	64.73	37	27.73	4
PHA-1524	Chile	Landrace	A	Apolo	Deleted	2 SNPs	1	1	47	36	11	3
1 M: Mesoamerican, A: Andean
2 Three COL2 loss-of-function mutations found: premature stop (C66*) mutation, frameshift (H122fs) mutation, COL2 deleted [29].
3 Four distinct growth habits have been identified: type I, determinate bush; type 2, indeterminate upright; type 3 indeterminate prostrate; and type 4 indeterminate climbing [52].
4 PRI= VLD- VSD, where VLD represents the phenotype value under LD and VSD under SD.
5 PRC= number of days delay in flowering due to photoperiod according to a scale of 1–8 (1 = 0 to 3, 2 = 4 to 10, 3 = 11 to 19, 4 = 20 to 39, 5 = 40 to 59, 6 = 60 to 79, 7 = 80 to 99, and 8 = over 100, days delay in flowering). Classes 1 and 2 were classified as day-neutral (green), 3 and 4 as intermediate (orange), and 5–8 as sensitive (red).

## Sheet: Table S8_Haplotypes
Table S8. Haplotype profiles of PvE1 sequence variants. Single nucleotide polymorphisms (SNPs) and insertions/deletions (indels) in the 5′ region, coding exon, and 3′ region (Haplotype 2) are shown in comparison to the reference line G12873 and the photoperiod-sensitive parent PHA1037 (Haplotype 1). Haplotype 3 carries a 34-bp deletion in the 3′ UTR (e1-del), whereas haplotype 4 carries a 4-bp de…
	5 ´REGION	EXON		3 ´REGION
SNP position	146	571	572	744	780	784
Change		M (126) S	127* FRAMESHIFT	Deletion 34 pb
Haplotype 1	A	G	GCTA	AATTAATCGTTGAGGGAATCACAAACATAACCTCTATA	T	TG
Haplotype 2	G	G	GCTA	AATTAATCGTTGAGGGAATCACAAACATAACCTCTATA	C	TG
Haplotype 3	A	G	GCTA	GTCT	T	GT
Haplotype 4	G	A	(-)	AATTAATCGTTGAGGGAATCACAAACATAACCTCTATA	C	TG

## Sheet: Table S9 Mean values haplotypes
Table S9. Mean values (± standard error) for flowering-related traits —DTF under long days (LD), PRI, and PRC—across E1 haplotypes. Grouping letters denote statistically distinct means based on Tukey’s HSD post hoc test (α = 0.05). These results support the classification of haplotypes 3 and 4 as photoperiod-insensitive and early-flowering genotypes.
Haplotype	DTF LD ± SE				PRI ± SE				PRC ± SE
1	58	±	2.42	D	17.18	±	2.14	D	2.9	±	0.14	C
2	51.8	±	1.14	C	6.25	±	1.19	C	1.9	±	0.14	B
3	33.8	±	3.57	A	-7	±	2.04	B	1	±	0	A
4	49	±	0	B	-13	±	0	A	1	±	0	A
DTF= Days to flowering.
PRI= VLD- VSD, where VLD represents the phenotype value under LD and VSD under SD.
PRC= number of days delay in flowering due to photoperiod according to a scale of 1–8 (1 = 0 to 3, 2 = 4 to 10, 3 = 11 to 19, 4 = 20 to 39, 5 = 40 to 59, 6 = 60 to 79, 7 = 80 to 99, and 8 = over 100, days delay in flowering).
